# Supplementary material for: Targeting Lactate Dehydrogenase-B as a Strategy to Fight Cancer: Identification of Potential Inhibitors by In Silico Analysis and In Vitro Screening
Source: Pharmaceutics. 2023 Oct 1;15(10):2411. doi: 10.3390/pharmaceutics15102411 (PMC10609963; doi:10.3390/pharmaceutics15102411)
Supplement: Supplementary file 1 [file pharmaceutics-15-02411-s001.zip]

Archive with 1 entries (1 files):
- pharmaceutics-2602551-supplementary.pdf
